# Supplementary material for: Diversity of Picorna-Like Viruses in the Teltow Canal, Berlin, Germany
Source: Viruses. 2024 Jun 25;16(7):1020. doi: 10.3390/v16071020 (PMC11281612; doi:10.3390/v16071020)
Supplement: Supplementary file 1 [file viruses-16-01020-s001.zip]

Archive with 1 entries (1 files):
- viruses-3072729-supplementary.pdf
